# Supplementary material for: Outcome of Elderly Patients with Venous Thromboembolism Treated with Direct Oral Anticoagulants—A Retrospective Cohort Study
Source: J Clin Med. 2021 Dec 1;10(23):5673. doi: 10.3390/jcm10235673 (PMC8658344; doi:10.3390/jcm10235673)
Supplement: Supplementary file 1 [file jcm-10-05673-s001.zip]

Archive with 1 entries (1 files):
- jcm-1440848-supplementary.pdf
